# Supplementary material for: A new archosauromorph from South America provides insights on the early diversification of tanystropheids
Source: PLoS One. 2020 Apr 8;15(4):e0230890. doi: 10.1371/journal.pone.0230890 (PMC7141609; doi:10.1371/journal.pone.0230890)
Supplement: S1 Material — (NEX) [file pone.0230890.s002.nex]

#NEXUS
[written Mon Aug 19 00:47:03 BRT 2019 by Mesquite  version 3.04 (build 725) at DESKTOP-A4T53R9/192.168.0.103]

BEGIN TAXA;
	TITLE Taxa;
	DIMENSIONS NTAX=60;
	TAXLABELS
		Petrolacosaurus_kansasensis Eohyosaurus_wolvaardti Scaphonyx_baby Orovenator_mayorum Huehuecuetzpalli_mixtecus Shinisaurus_crocodilurus Iguana_iguana Uromastyx_acanthinura Gephyrosaurus_bridensis Diphydontosaurus_avonis Planocephalosaurus_robinsonae Clevosaurus_brasiliensis Clevosaurus_hudsoni Protorosaurus_speneri Pamelaria_dolichotrachela Azendohsaurus_madagaskarensis Azendohsaurus_laaroussi Teraterpeton_hrynewichorum Trilophosaurus_buettneri Trilophosaurus_jacobsi Prolacerta_broomi Proterosuchus_fergusi Proterosuchus_yuani '''TropidostomaZone Youngina''' Youngina_capensis Mesosuchus_browni Rhynchosaurus_articeps Teyumbaita_sulcognathus Macrocnemus_bassanii Macrocnemus_fuyuanensis Langobardisaurus_pandoflii_concatenation Tanystropheus_longobardicus Tanytrachelos_ahynis Amotosaurus_rotfeldensis Erythrosuchus_africanus Euparkeria_capensis Batrachotomus_kupferzellensis Coelophysis_bauri Plateosaurus_engelhardti Howesia_browni Claudiosaurus_germaini Hovasaurus_boulei Thadeosaurus_colcanapi Acerosodontosaurus_piveteaui Coelurosauravus_elivensis Weigeltisaurus_jaekeli Rautiania_spp. Dolabrosaurus_aquatilis CoelophysisDrepanosaur Drepanosaurus_unguicaudatus Hypuronector_limnaios Icarosaurus_siefkeri Kuehneosaurus_latus Megalancosaurus_preonensis Vallesaurus_cenensis Boreopricea_funerea Colobops_noviportensis Elessaurus_gondwanoccidens 'Jesairosaurus_lehmani' Dinocephalosaurus 
	;

END;


BEGIN CHARACTERS;
	TITLE  Character_Matrix;
	DIMENSIONS  NCHAR=323;
	FORMAT DATATYPE = STANDARD GAP = - MISSING = ? SYMBOLS = "  0 1 2 3";
	CHARSTATELABELS 
		1 'Premaxilla, external sculpturing:' /  surface_is_smoothly_sculptured marked_by_anteroventrally_oriented_striations, 2 'Premaxilla, ventral margin, orientation:' /  'horizontal, roughly inline with maxillary ventral margin' 'slight downturn, such that the margin trends anteroventrally' 'extensive downturn, premaxilla extends to ventral margin of dentary', 3 'Premaxilla, anterodorsal process (=nasal process):' /  'present, separating the nares' absent_or_reduced, 4 'Premaxilla, posterodorsal process (=maxillary process, = subnarial process):' /  'absent, such that premaxilla contributes a small ventral margin for the naris' 'posterodorsal process present, framing the posteroventral margin of the naris.', 5 'Premaxilla, posterodorsal process (=maxillary process, subnarial process), length:' /  'short, failing to exclude maxilla from narial margin' 'long, excluding maxilla from narial margin' 'extremely long, reaching the anteriormost part of the prefrontal', 6 'Premaxilla, posterodorsal process, maxilla contact:' /  contact_is_straight_margin knob_on_posterior_margin_of_the_posterodorsal_process_of_premaxilla_fits_into_notch_in_anterior_surface_of_the_maxilla anterior_lamina_of_maxilla_laps_laterally_over_posterodorsal_process_of_premaxilla, 7 'Maxilla, ventral margin, shape:' /  horizontal convex, 8 'Maxilla, posterolateral surface:' /  directly_adjacent_to_alveolar_margin 'lateral process of maxilla present, creating distinct space between maxillary alveoli and posterolateral surface of the maxilla', 9 'Nasal, contact with prefrontal, orientation' /  parasagittal anterolateral, 10 'Maxilla, lateral surface near anteroposterior midpoint:' /  marked_by_subequal_neurovascular_foramina bears_single_neurovascular_foramen_anteroposteriorly_longer_than_all_others, 11 'Lacrimal, facial contribution:' /  'forms a portion of lateral surface of the face, reaching anteriorly to the external naris' 'forms a portion of the lateral surface of the face, but does not reach naris' limited_to_orbital_margin, 12 'Lacrimal, facial contribution, dorsal portion:' /  extends_dorsally_to_reach_the_ventral_margin_of_the_nasal_externally fails_to_reach_nasal_externally, 13 'Antorbital fenestra:' /  absent present, 14 'Frontal, fusion to contralateral frontal:' /  'unfused to one another (suture patent)' fused_in_midline, 15 'Frontals, shape:' /  maintains_transverse_width_throughout_its_anteroposterior_length exhibit_gradual_transverse_expansion_throught_anteroposterior_length exhibit_abrupt_expansion_in_postorbital_region 'tapered posteriorly, due to transverse breadth of postfrontals', 16 'Frontal, contact with parietal, shape:' /  roughly_transverse_in_orientation 'anteriorly convex, U-shaped contact, with frontal exhibiting posterolateral processes at contact', 17 'Frontal and postfrontal, dorsal surfaces, texture:' /  relatively_smooth exhibits_distinct_pitting, 18 'Postfrontal:' /  present absent_as_discrete_ossification, 19 'Parietal, fusion to contralateral parietal:' /  'unfused to one another (patent suture)' fused_at_the_midline, 20 'Parietal, dorsal surface:' /  skull_table_flattened 'dorsal exposure of parietal forms a raised margin, elevated above lateral excavation for jaw adductor musculature' 'thin, blade-like sagittal crest', 21 'Parietal, posterolateral (=post-temporal, supratemporal) processes, orientation:' /  roughly_transverse angled_strongly_posterolaterally, 22 'Pineal foramen:' /  present absent, 23 'Pineal foramen, position:' /  entirely_surrounded_by_parietals situated_within_the_frontoparietal_suture, 24 'Postparietals:' /  absent present, 25 'Postparietal, fusion in midline:' /  'unfused, with patent suture evident' fused_as_midline_interparietal, 26 'Postorbital, medial process:' /  'absent, with contributions of the frontal, parietal or postfrontal forming the posterodorsal orbital margin' 'present, postorbital contributing to posterodorsal orbital margin', 27 'Postorbital, medial contact with frontal and parietal:' /  present 'absent with postfrontal fitted in-between', 28 'Postorbital, posterior process, anteroposterior length:' /  'contributes to lateral margin of supratemporal fenestra, but does not reach posterior aspect of that opening' 'contributes to the entire length of supratemporal fenestra, reaching posterior aspect of that opening', 29 'Infratemporal fenestrae, conformation:' /  'present, distinct opening framed by squamosal, postorbital and jugal' 'postorbital, jugal, and squamosal fit against one another as a "lateral temporal plate" present, with squamosal extending anteriorly to slot into a notch on the jugal', 30 'Jugal, lateral surface, ornamentation:' /  unornamented 'marked bydistinct anteroposteriorly trending shelf (anguli oris crest sensu Butler et al., 2015)', 31 'Jugal, dorsal process, squamosal contact:' /  absent present, 32 'Jugal, posterior process:' /  absent 'present, but failing to contact quadratojugal posteriorly' 'present, contacting quadratojugal posteriorly.', 33 'Squamosal, lateral (=descending) process/flange:' /  'anteroposteriorly broad, covering the quadrate entirely in lateral view' 'anteroposteriorly slender, partially exposing quadrate' absent, 34 'Squamosal, posterior lamina:' /  'present, covering much of posterior aspect of quadrate' 'absent, posterior aspect of quadrate exposed in occipital view ', 35 'Quadrate, contact with squamosal:' /  'braced laterally by squamosal, but does not extend dorsally to contact ventral surface of squamosal exposure on skull roof.' extends_dorsally_to_fit_into_fossa_on_ventral_surface_of_squamosal_exposure_on_skull_roof., 36 'Supratemporal:' /  absent present, 37 'Tabular:' /  absent present, 38 'Quadratojugal:' /  present absent_as_distinct_ossification, 39 'Quadratojugal, anterior process: ' /  present absent, 40 'Quadratojugal, anterior process, shape:' /  paralleling_dorsal_and_ventral_borders anteriorly_tapered, 41 'Quadrate, posterior margin, shape:' /  'straight, vertically oriented' 'concave, excavated posteriorly', 42 'Quadrate, lateral flange (=tympanic crest):' /  'absent, quadrate has no lateral expansion' 'present, flattened lateral crest projects from lateral surface of quadrate', 43 'Quadrate, tympanic crest, conch:' /  absent present_as_deep_posterior_concavity_to_crest, 44 'Palatal teeth:' /  present absent, 45 'Vomer, teeth:' /  present absent, 46 'Vomer, contact with maxilla:' /  'absent, vomer only contacts premaxilla' 'present, vomer-premaxilla contact expands onto maxilla.', 47 'Palatine teeth:' /  present absent, 48 'Palatine, lateral tooth row, dental morphology:' /  similar_to_other_palatal_teeth 'enlarged relative to all other palatal teeth, akin to marginal teeth in size/morphology', 49 'Pterygoid, anterior process dentition, medial row (row T3 of Welman, 1998 & Ezcurra, 2016):' /  absent present, 50 'Pterygoid, anterior process dentition, lateral row (row T2 of Welman, 1998 & Ezcurra, 2016):' /  absent present, 51 'Pterygoid, transverse process, dentition:' /  absent present, 52 'Pterygoid, transverse process, dentition, number of tooth rows:' /  multiple_rows one_row, 53 'Pterygoid, midline contact with contralateral pterygoid:' /  absent 'present, small contact anteriorly' 'present, broad contact throughout anteroposterior length', 54 'Pterygoid, transverse process, orientation of long axis:' /  lateral anterolateral, 55 'Supraoccipital, posterior surface:' /  smooth distinct_dorsoventrally_running_crest_in_midline, 56 'Supraoccipital, shape:' /  consists_of_a_flattened_posterior_lamina 'pillar-like (U-shaped in horizontal section)', 57 'Opisthotic, ventral ramus, shape:' /  slender_process 'distinct club-shaped expansion ventrally', 58 'Opisthotic, paroccipital process, contact with suspensorium:' /  'absent, ends freely' present, 59 'Exoccipital, contact with dorsal elements of occiput:' /  columnar_throughout_their_dorsoventral_height 'exhibit dorsomedially inclined processes, which do not meet in the midline' 'meet dorsally over the foramen magnum, excluding the supraoccipital from opening', 60 'Exoccipital, contact on floor of foramen magnum with contralateral exoccipital' /  'absent, basioccipital contributes to floor of foramen magnum' 'present, excluding basioccipital from floor of foramen magnum', 61 'Exoccipital, fusion with other braincase elements:' /  'unfused to other braincase elements (sutures with basioccipital and opisthotic patent)' exoccipital_fused_to_opisthotic exoccipital_fused_to_basioccipital, 62 'Opisthotic, paroccipital process, morphology:' /  unflattened_and_tapered anteroposteriorly_flattened_distally, 63 'Basioccipital, occipital condyle, posterior surface:' /  exhibits_elliptical_notochordal_depression_that_occupies_much_of_posterior_surface_of_condyle 'exhibits narrow "pinprick" notochordal pit within posterio surface' condyle_is_smoothly_convex, 64 'Basioccipital, basal tubera:' /  'poorly developed, not extending well ventral of occipital condyle' 'well developed, extending ventral to level of occipital condyle', 65 'Parabasiphenoid, cultriform process, dentition:' /  absent present, 66 'Parabasisphenoid, parasphenoid crests:' /  absent_such_that_there_is_no_ventral_floor_for_vidian_canal 'present as prominent ventrolateral extensions of caudoventral processes, framing ventromedial floor of vidian canal', 67 'Parabasisphenoid, passage for internal carotid arteries:' /  within_lateral_wall_of_braincase within_ventral_surface_of_the_parabasisphenoid passage_of_the_internal_carotids_do_not_enter_the_braincase_, 68 'Parabasisphenoid, ventral surface:' /  roughly_planar distinct_depression_at_suture_between_basioccipital_and_parabasisphenoid distinct_depression_within_parabasisphenoid, 69 'Parabasisphenoid, cultriform process:' /  'extremely elongate, reaching to level of internal nares' 'shorter, failing to reach internal nares', 70 'Parabasisphenoid, basipterygoid process, orientation of long axis:' /  anterolateral lateral, 71 'Parabasisphenoid, passage for abducens nerves:' /  within_the_dorsum_sella track_across_dorsal_surface_of_dorsum_sella, 72 'Laterosphenoid, ossification:' /  absent 'present, but fails to reach ventral surface of frontals' 'present, reaching ventral surface of frontals', 73 'Prootic, lateral surface, anteroventrally oriented crest (=crista prootica):' /  present absent, 74 'Prootic, anterior inferior process:' /  'process present, sitting anterior to trigeminal foramen' 'absent, trigeminal foramen unframed anteriorly', 75 'Prootic, posterolateral surface, contribution to paroccipital process:' /  'absent, no contribution to anterior surface of paroccipital process' 'present, contributing laterally tapering lamina to anterior surface of prootic', 76 'Stapes, dorsal process:' /  absent present, 77 'Stapes, foramen for stapedial artery:' /  present absent, 78 'Dentary, anterior portion, symphyseal region of mandible:' /  dentaries_do_not_diverge tips_of_dentaries_diverge_from_one_another, 79 'Coronoid process:' /  absent present, 80 'Surangular, lateral surface, foramen positioned near surangular-dentary contact:' /  absent present, 81 'Surangular, lateral surface, foramen positioned directly anterolateral to glenoid fossa:' /  absent present, 82 'Angular, exposure on lateral mandibular surface:' /  broadly_exposed 'limited to <1/3 dorsoventral height of mandible', 83 'Angular, exposure on lateral mandibular surface:' /  terminates_anterior_to_glenoid extends_to_glenoid, 84 'External mandibular fenestra (EMF):' /  absent present, 85 'Splenial, contribution to mandibular symphysis:' /  'present, splenial contributes to symphysis' 'absent, splenial fails to contribute', 86 'Retroarticular process:' /  present_as_extension_of_articular_and_adjacent_bones_posterior_to_quadrate_articulation absent, 87 'Articular, fusion to prearticular' /  absent present, 88 'Marginal dentition on anteriormost portions of premaxilla and dentary:' /  present absent, 89 'Marginal dentition, enlarged caninform teeth in maxilla:' /  present 'absent, maxillary teeth subequal in size.', 90 'Marginal dentition, serrations:' /  absent present, 91 'Marginal dentition, posterior margin of tooth, shape:' /  convex_or_straight concave, 92 'Marginal dentition, arrangement on dentigerous surface of maxilla:' /  single_row_of_marginal_teeth multiple_zahnreihen_in_maxilla, 93 'Marginal dentitition, crown:' /  'single, pointed apex' flattened_platform_with_pointed_cusps mesiodistally_arranged_cusps, 94 'Marginal dentition, root, implantation:' /  'teeth situated in shallow groove (pleurodonty + thecodonty)' 'teeth superficially attached to tooth-bearing bones, with limited extension of pulp cavity into bone' 'teeth superficially attached to tooth-bearing bones, with no extension of pulp cavity into bone (acrodonty).', 95 'Marginal dentition, root, lingual surface:' /  teeth_walled_by_minimal_lingual_wall 'no lingual wall (=pleurodonty)', 96 'Marginal dentition, root, lingual surface:' /  teeth_walled_by_minimal_lingual_wall_only interdental_plates_are_present, 97 'Marginal dentition, root, fusion to tooth-bearing bone:' /  'absent, tooth crowns are not attached to dentigerous bones' ankylosed_to_dentigerous_bone, 98 'Marginal dentition, crown, shape' /  circular labiolingually_compressed labiolingually_wider_than_mesiodistally_long, 99 'Marginal dentition, regionalization:' /  'absent, no clear, abrupt change from anterior to posterior teeth' 'present, clear shift from small anterior (juvenile) teeth anteriorly to large posterior (adult) teeth', 100 'Anteriormost marginal dentition, procumbency:' /  anteriormost_marginal_teeth_have_similar_apicobasal_orientation_to_posterior_teeth anteriormost_teeth_are_procumbent, 101 'Vertebrae, centra, notochordal canal:' /  present absent, 102 'Presacral vertebrae, posterior articular surface:' /  planar concave convex, 103 'Presacral vertebrae, posterior convexity:' /  'slight, with posteriorly flattened surface' 'strong, hemispherical', 104 'Anterior cervical ribs, shaft, shape:' /  'tapering rapidly, roughly triangular in lateral view' 'ribs taper gradually, elongate and splint-like in lateral view.', 105 'Cervical ribs, anterior process:' /  absent present, 106 'Intercentra in the cervical column:' /  present absent, 107 'Anterior post-axial cervical vertebrae, anterior articular surface, shape:' /  'subcircular, roughly equivalent in dorsoventral height and transverse width' 'compressed, with a greater transverse width than dorsoventral height', 108 'Cervical vertebra, ventral keel:' /  present absent, 109 'Anterior post axial cervical vertebrae, ventral surface, shape excluding keel:' /  'convex, rounded' flattened, 110 'Cervical vertebrae, costal facets, number:' /  one two, 111 'Anterior post-axial cervical vertebrae, diapophysis (or dorsal margin of synapophyses), position:' /  at_or_near_dorsoventral_level_of_pedicles 'further ventrally, near dorsoventral midpoint of centrum', 112 'Anterior post-axial cervical vertebrae, costal facets, position relative to one another:' /  distinctly_offset_from_one_another very_closely_appressed_to_one_another_with_little_or_no_finished_bone_separation, 113 'Anterior post axial cervical vertebrae, neural spine, base:' /  'elongate, subequal in length to neural arch' 'short, spine restricted to posterior half of neural arch', 114 'Anterior post axial cervical vertebrae, neural spine, shape in cross section:' /  transversely_narrow elliptical_or_circular, 115 'Anterior post axial cervical vertebrae, neural spine, anterior margin, shape:' /  straight_and_linear 'marked by anterodorsal process, forming an anterior notch', 116 'Anterior post axial cervical vertebrae, neural spine, anterior margin, inclination:' /  posterodorsal anterodorsal, 117 'Anterior post-axial cervical vertebrae, neural spine, dorsal tip:' /  transversely_slender expanded_transversely, 118 'Mid-cervical vertebra, neural spine, dorsoventral height:' /  subequal_in_height_and_length_to_other_cervical_neural_spines 'dorsoventrally depressed at anteroposterior midpoints, forming little more than midline dorsal ridges', 119 'Cervical vertebra, dorsal surface of postzygapophyses:' /  smooth_and_rounded 'marked by dorsoventrally tall projections (=epipophyses)', 120 'Anterior dorsal vertebrae, parapophysis (or ventral margin of dorsal portion of synapophysis), position:' /  partially_on_lateral_margin_of_centrum entirely_on_neural_spine, 121 'Posterior dorsal vertebrae, parapophysis (or ventral margin of dorsal portion of synapophysis), position:' /  partially_on_lateral_margin_of_centrum entirely_on_neural_spine., 122 'Anterior dorsal vertebrae, pectoral region, number of costal facets:' /  'one (holocephaly)' 'two (dichocephaly)' 'three (tricephaly)', 123 'Posterior dorsal vertebrae, costal facets:' /  single_rib_facet 'inverse-L rib facet (suggesting partial confluence of diapophysis and parapophysis)' double_rib_facet, 124 'Posterior dorsal vertebra, articulation with ribs:' /  unfused_to_ribs fused_to_ribs, 125 'Dorsal vertebrae, neural spine, dorsal portion:' /  similar_width_as_more_distal_portion_of_neural_spine 'expanded transversely into flattened tip (=spine table)', 126 'Dorsal vertebrae, neural arches, dorsolateral surfaces:' /  'marked by rounded, "mammillary" processes' smooth, 127 'Dorsal vertebrae, neural spine, dorsal tip, texturing:' /  'marked by pebbly, unfinished bone' marked_by_transverse_striations, 128 'Dorsal vertebrae, intercentra:' /  present absent, 129 'Dorsal vertebrae, neural spines, dorsoventral height:' /  'tall, greater in dorsoventral height than anteroposterior length' 'long and low, lesser in dorsoventral height than anteroposterior length.', 130 'Dorsal vertebra, accessory zygosphene-zygantrum articulations:' /  absent present, 131 'Second sacral rib, shape:' /  single_unit bifurcates_distally_into_anterior_and_posterior_processes, 132 'Second sacral rib, posterior process:' /  terminally_blunted sharp_distally, 133 'Anterior caudal vertebrae, transverse processes, shape:' /  curved_posterolaterally straight curved_anterolaterally, 134 'Anterior caudal vertebrae, transverse processes, medial base, orientation:' /  perpendicular_to_long_axis_of_vertebra angled_posterolaterally_from_base, 135 'Caudal vertebrae, autotomic septa within the centrum:' /  absent present, 136 'Chevrons, hemal spine, shape:' /  tapers_along_anteroposterior_length broadens_slightly_along_length 'broadens distally, forming inverted T shape' 'broadens distally, forming subcircular expansion', 137 'Chevrons, hemal spine, length:' /  similar_in_length_or_shorter_than_caudal_neural_spines substantially_longer_than_caudal_neural_spines, 138 'Chevrons, hemal spine, curvature:' /  roughly_straight convex_anteriorly, 139 'Epiphyses of limb elements (= secondary ossification centers):' /  absent present, 140 'Cleithrum:' /  present absent, 141 'Clavicle, ventral articular portion:' /  'broader than distal (=dorsal) portion of clavicle' similar_in_narrowness_to_distal_portion_of_clavicle., 142 'Interclavicle, anteromedial portion, shape:' /  'transversely robust, forming broad diamond anteriorly' 'transversely gracile anteriorly, forming anchor-like shape anteriorly.', 143 'Interclavicle, anterior surface anteromedial to clavicular articulations, shape:' /  smooth_margin prominent_notch_in_margin, 144 'Interclavicle, posterior stem, shape:' /  'slender, tapering' marked_expansion, 145 'Scapula, scapular blade, shape:' /  flattened_blade_directed_dorsally flattened_blade_exhibits_large_posterior_concavity blade_curves_anterodorsally, 146 'Scapula, lateral surface dorsal to glenoid fossa:' /  prominent_tubercle_present smooth_bone_surface, 147 'Coracoid, ossifications:' /  two one, 148 'Coracoid, infraglenoid morphology:' /  no_development_of_coracoid_posteroventral_to_glenoid 'prominent post-glenoid process on coracoid, terminating in thickened margin', 149 'Sternum, ossification of sternal plates:' /  absent present, 150 'Humerus, ectepicondyle, radial nerve groove:' /  absent present, 151 'Humerus, ectepicondyle, radial nerve groove:' /  groove_has_no_roof 'groove roofed, forming ectepicondylar foramen', 152 'Humerus, ectepicondyle:' /  prominent_preaxial_crest no_crest, 153 'Humerus, entepicondylar foramen:' /  absent present, 154 'Humerus, entepicondyle:' /  'absent, smooth margin between shaft and post-axial condyle' present_as_prominent_entepicondylar_crest, 155 'Humerus, entepicondylar crest, proximal margin, morphology:' /  curved_proximal_margin prominently_angled_proximal_margin, 156 'Humerus, distal condyles, morphology:' /  distinct_trochlear_and_capitular_articulations 'low, double condyle', 157 'Ulna, ossified olecranon process:' /  present absent, 158 'Medial centrale of hand:' /  absent present, 159 'Distal carpal five:' /  absent present, 160 'Manual intermedium:' /  present absent, 161 'Ulnare and intermedium, perforating foramen between elements:' /  present absent, 162 'Manual digit four, phalangeal formula:' /  five_phalanges four_phalanges, 163 'Pelvis, puboischiadic plate, fenestration:' /  absent 'present, thyroid fenestra within plate', 164 'Ilium, long axis of orientation for iliac blade in lateral view:' /  horizontal_orientation posterodorsal_orientation anterodorsal_orientation, 165 'Ilium, anteroventral process extending from anterior margin of pubic peduncle:' /  absent 'present, process draping across anterior surface of pubis', 166 'Ilium, supra-acetabular crest:' /  'absent, posterodorsal margin of acetabulum similar in development of anterodorsal margin' 'present, prominent anterodorsal bony lamina frames the anterodorsal margin of the acetabulum', 167 'Ilium, supra-acetabular surface:' /  dorsalmost_margin_of_acetabulum_is_unsculptured 'prominent, bulbous rugosity superior to acetabulum.', 168 'Ilium, acetabulum, lateral surface:' /  'irregular, marked by posterodorsal invasion by finished bone ' 'roughly circular, no posterodorsal invasion', 169 'Ilium, iliac blade, anterior surface:' /  smooth_anterior_margin anteriorly_projecting_process_or_tuber_present, 170 'Ilium, anterior process/tuber:' /  'small, with anterodorsal margin of ilium curving smoothly into dorsal margin of iliac blade' 'large and anteriorly projecting tuber, with dorsal margin of tuber nearly continuous with dorsal margin of iliac blade.', 171 'Ilium, posterior process, anteroposterior length:' /  'weakly developed, failing to extend well posterior of acetabulum' 'strongly developed, extending well posterior to the acetabulum', 172 'Ilium, iliac blade, dorsal margin:' /  smoothly_textured_dorsal_border distinct_dorsoventral_striations_running_from_acetabulum_to_dorsal_margin_of_iliac_blade, 173 'Pubis, symphysis:' /  'pubic apron present, with distinct anteroventral downturn of the symphyseal region' 'pubic apron absent, symphyseal region only in coronal plane', 174 'Pubis, pubic tubercle:' /  'absent, with anterolateral surface of pubis unexpanded' 'present, with anterolateral surface of pubis expanded into anteroposteriorly broadened tuber.', 175 'Pubis, anterolateral surface: ' /  'lateral pubic tubercle (sensu Vaughn, 1955) present, appearing as rounded tuberosity' 'prominent, transversely narrow ambiens flange present' anterolateral_surface_of_pubis_marked_by_rugose_bone, 176 'Ischium, posterior margin:' /  vertical_and_flattened 'posterior process extends from posterodorsal ischiadic margin (spina ischii sensu El-Toubi, 1949)', 177 'Femur, shaft, shape:' /  forms_sigmoidal_curvature linear_with_slight_ventrodistal_curvature, 178 'Femur, proximal surface: ' /  'well-ossified, convex' concave_surface_with_central_groove, 179 'Femur, internal trochanter, proximal portion:' /  does_not_reach_proximal_articular_surface 'reaches far proximally, continuous with proximal articular surface', 180 'Femur, distal condyles, relative size:' /  'medial/lateral condyles subequal in transverse and proximodistal dimensions' 'medial/lateral condyles unequal, lateral condyle larger than medial condyle', 181 'Femur, distal condyles, dimensions relative to femoral shaft:' /  distinct_expansion_beyond_the_circumference_of_the_femoral_shaft limited_expansion_beyond_the_circumference_of_the_femoral_shaft, 182 'Femur, tibial condyle:' /  'medial surface is rounded and mound-like' medial_surface_is_triangular_and_sharply_pointed, 183 'Femur, fibular condyle, ventral surface: ' /  flattened_and_planar 'rounded and mound-like', 184 'Pedal centrale:' /  absent_as_distinct_ossification present_as_distinct_ossification, 185 'Proximal tarsals (astragalus and calcaneum), co-ossification:' /  present_as_distinct_ossifications 'co-ossified', 186 'Proximal tarsals (astragalus and calcaneum), perforating foramen:' /  'present, situated between astragalus and calcaneum' absent, 187 'Calcaneum, distal facet:' /  distal_facet_is_little_broader_than_is_the_proximal_facet 'distal facet is markedly expanded, more than twice the breadth of the distal facet', 188 'Calcaneum, lateral margin:' /  terminates_in_unthickened_margin marked_by_roughened_tuberosity_laterally, 189 'Calcaneum, lateral margin, transverse breadth:' /  limited_postaxial_expansion 'markedly broadened, lateral wing of calcaneum twice as broad or broader than the distal calcaneal facet', 190 'Calcaneum, lateral projection, ventrolateral margin:' /  coplanar_with_dorsolateral_margin_of_projection ventrolateral_margin_of_calcaneum_curls_externally, 191 'Distal tarsal four, proximal surface:' /  smooth_contact_surface_for_proximal_tarsals prominent_process_for_contact_with_proximal_tarsals, 192 'Pedal centrale, contact with tibia:' /  absent present, 193 'First distal tarsal:' /  present absent, 194 'Second distal tarsal:' /  present absent, 195 'Fifth distal tarsal:' /  present absent, 196 'Metatarsal five, proximal surface, postaxial margin:' /  'smooth, curved margin' 'marked by prominent, pointed process (outer process sensu Robinson, 1975)', 197 'Metatarsal five, distal shaft, angle relative to proximal tarsal articulation: ' /  'straight, with proximal tarsal articulation forming straight line with primary shaft' 'hooked, with proximal tarsal articulation forming right angle with primary shaft', 198 'Metatarsal five, concavity along preaxial margin:' /  present 'absent, metatarsal five blocky in shape.', 199 'Pedal digit five, proximal phalanx: ' /  shorter_than_proximal_phalanx_of_pedal_digit_four 'elongate, longer than all other proximal phalanges', 200 'Heterotopic ossifications:' /  absent_in_a_minimum_of_5_individuals present, 201 'Maxilla, medial surface dorsal to tooth row:' /  smooth prominent_anteroposteriorly_oriented_ridge_present, 202 'Maxilla, dorsal portion, shape:' /  posteriorly_concave_margin tapers_to_point_dorsally, 203 'Maxilla, anterolateral surface, large anteriorly opening foramen:' /  'large anteriorly opening foramen present, positioned just anterodorsal to primary row of neurovascular foramina' anteriorly_positioned_foramen_absent, 204 'Maxilla, anteromedial surface, palatal process:' /  absent present_but_fails_to_reach_the_midline present_and_touches_its_antimere_at_midline, 205 'Jugal, anterior process:' /  slender_and_tapering broad_and_expanded_anteriorly, 206 'Ectopterygoid, articulation with the pterygoid:' /  contacts_part_of_lateral_edge_of_pterygoid contacts_entire_lateral_edge_of_pterygoid, 207 'Quadrate, proximal portion, posterior side:' /  continuous_with_shaft expanded_and_hooked, 208 'Parabasisphenoid, long axis, orientation:' /  horizontal more_vertical, 209 'Parabasisphenoid, semilunar depression on the lateral surface of the basal tubera:' /  present absent, 210 'Dentary, posteroventral portion:' /  just_meets_the_angular laterally_overlaps_anteroventral_portion_of_angular, 211 'Dentition, crown height of the upper dentition compared with lower dentition:' /  similar_tooth_crown_height upper_dentition_shorter_relative_to_taller_lower_dentition, 212 'Antorbital fossa:' /  restricted_to_lacrimal restricted_to_lacrimal_and_dorsal_process_of_maxilla 'present on lacrimal, dorsal process of maxilla and dorsal margin of posterior process of maxilla (ventral border of antorbital fenestra)', 213 'Anterior cervical vertebrae (presacral vertebrae 3-5), postzygapophyses:' /  separated_posteriorly 'connected through horizontal lamina (=transpostzygapophyseal lamina) with notch at midline', 214 'Cervical vertebrae, ratio of lengths of the fourth or fifth cervical centra to the heights of their anterior articular surfaces:' /  '>1' '1"-"3' '3"-"10' '10+', 215 'Dorsal vertebrae, diapophysis, position:' /  'anterior portion of neural arch/centrum' 'anteroposterior middle of neural arch/centrum', 216 'Sacral ribs, anteroposterior length of first primordial sacral rib versus second primordial sacral rib, dorsal view:' /  primordial_sacral_rib_one_longer_anteroposteriorly_than_primordial_sacral_rib_two primordial_sacral_rib_two_about_same_length_or_longer_anteroposteriorly_than_primordial_sacral_rib_one, 217 'Anterior caudal vertebrae, neural spines:' /  inclined_posteriorly_ vertical_, 218 'Caudal vertebrae, length of anterior caudal vertebrae (caudal vertebrae 1-10) relative to posterior caudal vertebrae (25+):' /  nearly_same_length posterior_caudal_vertebrae_much_longer, 219 'Scapula, anterior margin:' /  'straight/convex or partially concave' markedly_concave, 220 'Scapula, blade, dorsoventral height-anteroposterior length (at base of blade) ratio:' /  '>.4' '.4"-".25' '<.25', 221 'Humerus, distal end, transverse width:' /  less_than_2.5_times_minimum_width_of_shaft equal_or_more_than_2.5_times_minimum_width_of_shaft, 222 'Manual ungual, length:' /  about_same_length_or_shorter_than_last_phalanx_of_same_digit distinctly_longer_than_last_phalanx_of_same_digit, 223 'Ilium, acetabulum, ventral margin:' /  convex concave, 224 'Ilium, iliac blade, maximum length:' /  less_3_times_its_maximum_height _ more_than_3_times_its_maximum_height, 225 'Ischium, anteroposterior length:' /  about_same_length_or_shorter_than_dorsal_margin_of_iliac_blade markedly_longer_than_dorsal_margin_of_iliac_blade, 226 'Femur, ridge of attachment of the m. caudifemoralis:' /  bladelike_with_distinct_asymmetric_apex_located_medially 'low and without distinct medial asymmetrical apex (= fourth trochanter)', 227 'Femur, anterior trochanter (M. iliofemoralis cranialis insertion):' /  absent present, 228 'Astragalus, tibial and fibular articulations:' /  'separated by gap (=notch of Gower, 1996)' continuous, 229 'Calcaneum, calcaneal tuber, shaft proportions at midpoint of the tuber/lateral projection:' /  taller_than_broad about_same_or_broader_than_tall, 230 'Calcaneum, articular surfaces for fibula and distal tarsal IV:' /  separated_by_nonarticular_surface continuous, 231 'Calcaneum, primordial lateral projection (=tuber), orientation relative to the transverse plane:' /  'lateral, less than 20 degrees posteriorly' 'deflected between 21-49 degrees posterolaterally' 'between 50-90 degrees posteriorly', 232 'Metatarsal IV, proximodistal length:' /  longer_than_metatarsal_III about_same_length_or_shorter_than_metatarsal_III, 233 'Pes, unguals, ventral tubercle:' /  absent_or_small well_developed_and_extended_ventral_to_articular_portion_of_ungual, 234 'Distal pedal phalanges, distal articular portion:' /  lateral_and_medial_sides_parallel_or_near_parallel lateral_and_medial_sides_converging_anteriorly, 235 'Pes, penultimate phalanx (last phalanx before the ungual):' /  shorter_than_more_proximal_phalanx significantly_longer_than_more_proximal_phalanx, 236 'Osteoderms:' /  absent present, 237 'Prefrontal, orbital margin, lateral surface:' /  smooth_or_slight_grooves_present rugose_sculpturing_present_, 238 'Gastralia:' /  'abundant, with individual gastral elements nearly contacting' 'small in number (= well separated) or unossified', 239 'Astragalus, margin between tibial and fibular facets:' /  margin_grades_smoothly_into_anterior_hollow prominent_ridge_separates_margin_from_anterior_hollow, 240 'Proximal tarsals, morphology of perforating foramen:' /  'broad, marked by finished bone on astragalus and calcaneum' 'pinched, marked by extremely constricted space between astragalus and calcaneum', 241 'Dentary, anterior portion, ventral downturn:' /  'absent, in same horizontal plane as middle portion of dentary' 'present, tip anteroventrally deflected', 242 'Quadrate, posterior margin, distal half:' /  concave convex, 243 'Atlas, centrum: ' /  separate_from_axial_intercentrum fused_to_axial_intercentrum, 244 'Axis, neural spine, shape:' /  dorsal_margin_inclined_anteroventrally dorsal_margin_inclined_anterodorsally, 245 'Presacral vertebrae, 5th vertebra to the sacrum, neural arch, posterior edge:' /  spinopostzygapophyseal_laminae_absent spinopostzygapophyseal_laminae_present, 246 'Dentary, lateral exposure, posteriormost extent:' /  'posteriormost extent of dentary on dorsum of mandible (posterodorsal process of dentary sensu Ezcurra et al., 2016)' 'posteriormost extent of dentary positioned ventral to surangular (posterocentral process of dentary sensu Ezcurra et al., 2016)', 247 'Premaxilla, contribution to palate:' /  absent flattened_palatal_processes_present, 248 'Premaxilla, palatal process:' /  extends_posteriorly_as_far_as_lateral_surface_of_premaxilla extends_posteriorly_past_lateral_surface_of_the_premaxilla, 249 'Premaxilla, fusion to contralateral premaxilla:' /  absent present, 250 'Premaxilla, teeth, morphology:' /  similar_in_morphology_to_maxillary_teeth 'single, apicobasally elongate, chisel-like tooth' 'teeth longer than maxillary teeth with subcircular cross-section', 251 'Maxilla, dentigerous surface:' /  ungrooved single_anteroposteriorly_running_groove double_anteroposteriorly_running_groove, 252 'Nasals, anterior margins: ' /  'appressed nasals form anteriorly pointed structure visible dorsally, with the point in midline' appressed_nasals_form_anteriorly_flattened_surface_visible_dorsally. appressed_nasals_are_separated_anteriorly_by_premaxilla, 253 'Lacrimal: ' /  present_as_distinct_ossification absent_as_distinct_ossification, 254 'Postfrontal, shape in dorsal view:' /  'forms right triangle, with right angle at posteromedial margin' 'anteroposteriorly broad, posterior margin posteromedially inclined', 255 'Parietal, posterolateral processes: ' /  slender_and_tapering 'anteroposteriorly flattened, such that parietal contributes prominently to occipital face of skull', 256 'Parietal, posterolateral process, lateral ornamentation' /  'absent, margin is smooth' 'present, margin marked by dorsolaterally oriented row of pointed projections', 257 'Posterior cranial table, ornamentation:' /  absent prominent_horns_on_squamosal_and_quadratojugal, 258 'Skull roof, upper temporal fenestra:' /  'absent, dorsal skull roofing bones cover adductor chamber' present_as_gap_between_dorsal_exposures_of_skull_roofing_bones, 259 'Quadrate, pterygoid ramus: ' /  ventral_margin_of_posterior_base_of_ramus_in_line_with_quadrate_condylar_surface posterior_base_of_ramus_elevated_dorsally_relative_to_quadrate_condylar_surface, 260 'Suborbital fenestra:' /  'absent, no gap between palatine, ectopterygoid, and pterygoid' 'present, cavity on the palate present between palatine, ectopterygoid, and pterygoid', 261 'Palatine, posterolateral portion, transverse expansion: ' /  'absent, producing anteriorly curved suborbital fenestrae' 'present, producing anteriorly tapered suborbital fenestrae', 262 'Prootic, foramen for facial nerve' /  'exit sits within broad, open surface along anterior inferior process' exit_sandwiched_between_crista_prootica_anterodorsally_and_additional_thin_plate_of_bone_posteroventrally, 263 'Parabasisphenoid, cultriform process dentition:' /  teeth_run_anteroposteriorly_on_process teeth_clustered_at_base_of_process, 264 'Stapes, stapedial shaft, robusticity' /  'robust, with thick shaft' 'slender, with rod-like shaft', 265 'Surangular, dorsolateral surface:' /  transversely_narrow exhibits_transversely_wide_shelf, 266 'Articular, fossa posterior to glenoid: ' /  subequal_or_greater_in_anteroposterior_length_to_glenoid_fossa 'anteroposteriorly constricted, shorter than glenoid fossa', 267 'Articular, retroarticular process, shape:' /  'dorsoventrally shallow, dorsal margin positioned posteroventral to quadrate articulation' 'dorsoventrally deep, dorsal margin at dorsoventral level equivalent to quadrate articulation', 268 'Articular, retroarticular process, posterior tip:' /  oriented_posteriorly 'oriented posterodorsally (upturned)', 269 'Axis intercentrum, fusion to axial centrum:' /  absent present, 270 'Post axial cervical vertebrae, intervertebral articulations:' /  circular_or_ovoid_articular_surfaces_appressed_to_one_another_directly 'saddle-shaped articulations (heterocoely)', 271 'Anterior cervical vertebrae, postzygapophyses, epipophysis morphology:' /  'form vertical expansions of bone above facet, but do not extend posteriorly' form_posteriorly_pointed_projections_that_barely_project_posteriorly_beyond_the_level_of_the_postzygapophyses form_posteriorly_pointed_projections_that_project_far_posteriorly_beyond_the_level_of_the_postzygapophyses, 272 'Cervical vertebrae, hypapophysis:' /  'absent, ventral surface of centrum unexpanded posteroventrally' 'posteroventral surface of centrum exhibits massive, posteroventrally projecting crest', 273 'Cervical ribs:' /  present_as_distinct_ossifications_from_cervical_vertebrae absent_as_distinct_ossifications_, 274 'Dorsal vertebra, neural arch, surface ventrolateral to base of neural spine:' /  smooth_surface marked_by_deep_concavity, 275 'Anterior dorsal vertebra, pedicel, dorsoventral height:' /  substantially_shorter_than_respective_centra taller_than_respective_centra, 276 'Anterior dorsal vertebrae, neural spine, anteroposterior expansion:' /  roughly_similar_in_morphology_to_posterior_dorsal_neural_spines dorsally_dorsally_broader_anteroposteriorly_than_spine_base third_dorsal_spine_anteroposteriorly_expanded_into_hatchet_shape, 277 'Dorsal ribs, accessory ossification at distal tip: ' /  absent present, 278 'Mid dorsal ribs, fusion to respective centra:' /  absent present, 279 'Dorsal ribs, curvature of rib shaft:' /  curve_ventromedially_to_frame_trunk 'splay laterally, forming patagium', 280 'Anterior caudal vertebra, neural spine, dorsoventral height:' /  similar_in_height_or_shorter_than_sacral_neural_spines taller_than_sacral_neural_spines, 281 'Caudal vertebrae, anterior neural spines:' /  spines_unexpanded_dorsally 'spines exhibit slender anterior/posterior projections, forming T-shape', 282 'Chevrons, proximal articular morphology:' /  unfused_to_centra fused_to_centra, 283 'Anterior chevrons, hemal spine morphology' /  forms_single_spine bifurcated_ventrally, 284 'Anteriormost chevrons, hemal spine morphology:' /  bifid_spines_remain_separate_ventrally 'bifid spines recontact ventrally, forming foramen', 285 'Posterior chevrons, proximal articulation:' /  positioned_intervertebrally positioned_at_anteroventral_margin_of_centrum, 286 'Terminal caudal vertebra(e):' /  similar_in_morphology_to_other_posterior_caudals 'modified into claw-like element', 287 'Supraneural ossification (bone growth positioned anterodorsal to anterior dorsal neural spines):' /  absent present, 288 'Scapulocoracoid, glenoid fossa, position:' /  at_or_near_base_of_scapular_blade located_far_ventral_of_base_of_scapular_blade, 289 'Scapulocoracoid, glenoid fossa, orientation relative to long axis of body:' /  'oriented posterolaterally, ventral margin extends posterior of dorsal margin' 'oriented laterally, ventral margin positioned directly underneath to dorsal margin', 290 'Humerus, internal tuberosity:' /  continuous_with_humeral_shaft offset_from_humeral_shaft_by_cylindrical_pedicel_of_finished_bone, 291 'Humerus, epicondyles, proximal base:' /  positioned_distal_to_midshaft 'positioned at/near midshaft', 292 'Humerus, ectepicondyle, morphology of lateral margin:' /  'squared off pre-axially' 'pointed, triangular pre-axially', 293 'Humerus, entepicondyle, distal extent:' /  terminates_proximal_to_distal_margin_of_the_ulnar_condyle extends_distally_relative_to_ulnar_condyle, 294 'Humerus, distalmost end:' /  colinear_with_proximal_shaft primary_axis_of_shaft_curves_towards_flexor_surface_at_distal_end., 295 'Radius, proximal tab:' /  absent prominent_tab_for_articulation_with_ulna_present, 296 'Radius, distal articulation:' /  terminal_surface_is_concave small_styloid_process_on_radius_fits_into_radiale, 297 'Ulna, shape:' /  'similar to radius, with elongate shaft' 'flattened in pre-axial-post-axial plane, forming enormous crescent', 298 'Ulnare and intermedium, elongation:' /  'elements longer proximodistally than in pre-axial-post-axial plane' 'elements short, equivalent in proximodistal and pre-axial-post-axial length', 299 'Manus, digit two (II), ungual:' /  similar_in_morphology_to_other_manual_unguals substantially_taller_and_more_massive_than_other_manual_unguals, 300 'Manus, manual digit three (III), phalangeal formula' /  multiple_phalanges 'single, non-ungual phalanx', 301 'Ilium, anteroventral margin of iliac blade: ' /  inclined_posterodorsally inclined_vertically inclined_anterodorsally, 302 'Ilium, iliac blade, post-acetabular portion:' /  relatively_planar_or_lightly_sculptured 'marked by posterodorsally running ridge, extending from posterior margin of supraacetabular margin', 303 'Femur, proximal end, dorsal surface:' /  unornamented marked_by_prominent_tuberosity, 304 'Calcaneum, lateral projection, ventral margin:' /  margin_is_convex_and_continuous_with_lateral_margin_of_projection 'margin is concave, sharply angled relative to lateral margin of projection', 305 'Metatarsal I, shaft, proximodistal length relative to proximodistal length of metatarsal IV: ' /  '>.42' '.42>.32' '.32<', 306 'Pes,  digit three (III), phalangeal count:' /  four three, 307 'Anterior cervical vertebra, neural arch, transverse breadth at anteroposterior midpoint relative to centrum:' /  similar_in_transverse_breadth substantially_broader_transversely, 308 'Rostrum, length relative to total skull length:' /  '<.40' '.41<.62' '.62<', 309 'Premaxilla, posterodorsal process, posterior surface:' /  marked_by_transversely_thin_lamina_arcing_from_process_to_alveolar_portion_of_premaxilla 'smooth, no posterior lamina', 310 'Maxilla, ascending process, anterior surface, slope:' /  posterodorsally_inclined vertical, 311 'Nasal, lateral contact w/ maxilla' /  narrow_lamina_abuts_narrow_portion_of_the_medial_surface_of_ascending_process_of_maxilla dorsoventrally_broad_lamina_abuts_entire_ascending_process_of_maxilla, 312 'Jugal, lateral surface, anteroposteriorly oriented shelf (anguli oris crest):' /  restricted_to_main_body_of_jugal extends_at_least_to_anterior_tip_of_anterior_process_of_jugal, 313 'Postfrontal, posteromedial corner:' /  anteroposteriorly_or_posterolaterally_inclined. 'posteromedially inclined, producing transverse tapering of frontal', 314 'Postorbital, contact with postfrontal:' /  medial_process_sits_posteroventral_to_postfrontal medial_process_laps_dorsally_over_postfrontal, 315 'Postorbital-squamosal, upper temporal bar: ' /  'located approximately at level of mid-height of the orbit' located_approximately_aligned_to_the_dorsal_border_of_the_orbit, 316 'Quadrate:' /  tapers_dorsally 'expanded dorsally into prominent convexity (dorsal condyle/head).', 317 'Ectopterygoid, posterior expansion in contact with jugal: ' /  absent 'present, with prominent posterior process extending posteriorly from main "stem"', 318 'Basioccipital, ventral margin:' /  'deep embayment between basal tubera, at least as wide as occipital condyle' 'narrow embayment between basal tubera, narrower than occipital condyle', 319 'Mandible, coronoid process, dorsal height:' /  dorsoventrally_shorter_than_anterior_process_of_jugal 'dorsoventrally tall, similar to/taller than anterior process of jugal', 320 'Dentary, contribution to lateral mandibular surface:' /  terminates_at_or_near_to_posterior_terminus_of_tooth_row extends_posteriorly_to_overlap_coronoid extends_well_posterior_to_coronoid, 321 'Splenial:' /  present absent, 322 'Dorsal vertebra, breadth of neural spine expansion' /  little_lateral_expansion_relative_to_the_neural_spine_base 'transversely broad, much wider than neural spine base.', 323 'Metatarsal V, ratio of proximodistal length of contact w/ DT4 to proximodistal length of distal process: ' /  '>1' 'subequal, <1' ; 
	MATRIX
	Petrolacosaurus_kansasensis               0000--000000000100000001010000020001100100-00000111010000000(0 2)1?0111000?0???10000001011-000000000000001-00000010?10000000001000-0000-000000000100010?0100110001100?0100000-0-110000010?-100000000000-0-0?01100000?00-0100100000000000-0-000000?010?01000?0200000001010?(0 1)0?---00?001000000000-0?0000000000000000100000????00000-?00--
	Eohyosaurus_wolvaardti                    ??????10????0????0121??0?10101011101001?11000???1?????10?1???1????????????????0??110?0??100100??100?????????????????????????????????????????????????????????????????????????????????????????????????????????0?0??10??????????????????????????????0???0????0??01001?????????1???????????????????????????????????????(0 1)???0?011???0???
	Scaphonyx_baby                            ??????10??(1 2)?0??0?01201?0?101010?011??00?1??????????????????????????????????????????0?0??????????????11???10?0100010000???????????????????????1?10?10?10?0??1???????00???0?1?????0?1001110?00?0??????????????0?0?????01????100000?00????????0????00???????????01001????????00?0?00??????????????000???0??????1??????0???1?011????0??
	Orovenator_mayorum                        0000--00?00000010?00?00??10?00-1????1???00?0??0?1111?0??????????1??0???0???1?01??0?00??010100000000000-???00000???000?0??????????0????0??????????????????????????????????????????????????????????????????1100?????0-????????????????????????0???0????0??00000??0?1????10???????0????????????????????????????????????????00?????????
	Huehuecuetzpalli_mixtecus                 0000--00?0??00100011101??10000?02?11?1??111????????????0?????1?????????????0?01??1101??01000001?0000?1?0000??0??0?0??00????00??0110?1110001111?00?11?11111?00????011????????11?00??01??001??0???10?0100??1??0?1??00??1??101100??00????00??00?1??00?0?1??000010?0011????1?????0?0000?0000000?0?000?0?000?0100???00001?1??0001???00?0
	Shinisaurus_crocodilurus                  0000--00101-011001101000--?-0000211101?-1110101-000-0110010011210100100000101011110010101010001-000012100001000-10000000000001-1100-1011101111000111010011100110101101010-1011100001000011010?1?001010000?1?0100100-0?0?0010010000?0-0-10001010-0010000?10020?00010100-100101-?100000000000-000000?00001010000000000?00???1100110-0
	Iguana_iguana                             0000--00101101100011101??1000010111101??1110111-100-0110?1?0112101001000001010111110101011000010110012100000000-10000000000001?1010?11110011110100110110011001101011110111101111000010001101001-0011100000110000010-0?00001000010000000000001-0-0010000?10020010010100-1001010?000000000000-000000000001010010100000?00??00100110-0
	Uromastyx_acanthinura                     0000--0010-?011001101010-??00010211101--1111-0?-????001001001021010010000010101011101010100002--110012100010000-11000000000001?1111010100011110000110110010001101011110110101111000010001101001-1111100001?10100100?0?00101100010001000000000?--0010000?10021?0001??00-1000010?000000001000-000?00000001010010100000?10???010012000
	Gephyrosaurus_bridensis                   0000--00002-010100111000011?0001111001?-11100001110-10????002?010110?000?????01?0110?0101000001-101000-00?0?000-00000?000?000?-?11101111?0?111000011?11011????????1111011-1011??000010?01100?01????110??01000000?00-0111???01?000000-0-?1???0?0-00100?0?1002010001111?-?001010?0000?000??00-0??00?0?00??0???001???10?00?000110121-0
	Diphydontosaurus_avonis                   0000??0010??010100010000?1100011(0 1)110?01?11100?01??0?10????002?010110?000?????01101?0?01010000(0 1)1?101001-???0?0???????000??00001??1?1?011???1??1000?1????1110?111???1?????????11?1001?1??(0 1)110000?10111100?01000000??0??10???110???00000000??00000?00???10?0000010001?11?-?0010?0?00000000??????000000?000?01000?00000??00?000100021?0
	Planocephalosaurus_robinsonae             0000-?0010??01010011000??110001(1 2)111??1??11100001110?10????002?010110?0???????01????0?01010000(1 2)??101001?0000?0(0 1)0000000001100001?00111101100??11000011?11?1?????????111101??101??10?1?1??011000?1????110??01000100?00?010?1?100?00000000??????0?0?0010?10?000?110001?11???001010?00000000?000-0???000??0??????1000??1??1??0101?012??0
	Clevosaurus_brasiliensis                  0001100110??000100001000?110001(1 2)11110???11100?01110?21??????????01?0?0?0?????011?1?0?0001?0?0(1 2)???010?1?????????????0??00?00????1?1??????????????????????????????????????????????0?100????????????????????1?00100?00?0?0??????????00?????????0???00???10?010?110001?11?-?0000??-0??0??0????????????????????????0???1??1??01111?1?1??
	Clevosaurus_hudsoni                       0001100010??000100011000?11000121111001?11(0 1)00001110-20?0011000210110?0?000???0110110?010100002---01001-00000000-10000001100001-01111111100?111000011011111010110101111011010111100(0 1)0110?0100001????1100?01000100000?01001??100000000?0000?00000-0011?10?0100110001111?-?(0 1)01010?000000000000-0?0000000000010000000?10011?011110121-0
	Protorosaurus_speneri                     0000--0000100000001101-??10000011111001-1100????1?????00??00?00??????????????001?010?00010000000000010-1110??11100010000010000-1000-?00100?1?110001101010100?10000000?????1?111101100??10000100000111000?1100?0??00-?2001000100000000000000000100000?0??00000010011?????0?10?0?000000000000-0000000-00000100??000001?0??0001???00-0
	Pamelaria_dolichotrachela                 ??1???00????0???00?0?????1000001?11??01?11000?0011????????0???11???2?????????01??010100011000000100011-???00011000010010011?01-??00-110?000?????0011?10101000????0000101111?11100110011100011??????010??????0?10?00-01000?0011010000000???001??00100000?0?0?00?0011?00-???1100000?000000000-???0000-000?0?002000??0??????0010?000-0
	Azendohsaurus_madagaskarensis             001111000010000000010010-10000011110001?11000000110-?01?1?1111210122101110101001100011-011000001100011-11100011000010010011101-1000-1103000111110011010101000100000001111?11011000000110000110010010100010000011001-01000010110(0 1)00000000110011101110000?00010110011100-10?1?000001000000000-00?0000-000001002001??01100?100101?00-0
	Azendohsaurus_laaroussi                   00111-00?0????????????????????????????????????????????????????????????????????0????????0110000011000????????????????????????????????????????????????????????????????????????????????????????????????????1000??????1-?????????????????????????1??1????00?0?0?????????????????????????????????????????????????????????10?????????0???
	Teraterpeton_hrynewichorum                00010001111?000000001??0?100101?011000??1100?00100????10?10010??0???11?00????00?1000?0011000100?120-11-?1101010?0001001????0?1?100?????????11???0????????????????????????????????????????????????????????11?0010?00-?10???11?1?????????????01???10??????0?00011001???????????010??00000???????00??????????00??????02?0??0001???10??
	Trilophosaurus_buettneri                  00011001112-0000000201-0-100101-(0 1)11000??1101-0------100011111011001111100010101?101000011000100?120-12011100011100010010110101-0000-1002000111010011010101100100000001111011101001101111000110010011100?01100011000-1210111100000000000011101100111000100-000110011100-100110010010?0000000-0?00000-0000010010000?0010??100101110-0
	Trilophosaurus_jacobsi                    0?0???01012-000?000101??0100101?11???0???10??????????????????????????????????01??0?00??11000100?120-110???0001110001?01??????1????0-?00?????????0?11?10101100??00?000101101?10100110111?0001100?????????0110-0???00-1210?1?10?000000000?1110??001?1?1?????0?0??001??????????00100100000000?????0000-00??01?0?000??0??0??000?????0??
	Prolacerta_broomi                         000110001010000100010(0 1)00-10000011111001-11000000111110(0 1)01120212101110110001010011010100010100001110011-111000110000110100?1000-000101(0 1)0100?101100111010100-111???00001010010011(0 1)01100111000110010011100?00000000000-0?011000000000000000???00?100(0 1)00011100000010011100-10011000000000000000-0?0000?-0000?1??20001001100?000111000-0
	Proterosuchus_fergusi                     0201100000101020000111-101000002011100(0 1)-110000001?1110101111?11101111112001??0011011?00011100001110010-1100101100000000??2?110000010100100?1001101110101010?1?????000111??11111001000111000110010011100?00010100000-01001?000?000000000?0000?0100100011102000010011101-?1111?0?001000000000-0??00?0-00??0????000??01100?001111?0010
	Proterosuchus_yuani                       0201100000101020000111-1?10000020111001-1100?0???????0?????????1?????????????00??011?0001110000?110011-????101??????00?0???010000?0-1001000100?10111010111100??00?00011?10111110011001110?011001??10100?0001010???0-??0110001100000000011?000?1?01???111020000100111?????111?0?0?1000000000-0?00000-000001002000??0?10??0011???000?
	'''TropidostomaZone Youngina'''           0000-?00101?00010000100??11100020111?00100?0????111??0?????????101?0?1???????00??0?0?0?01010000??00?????????????000?000????001?00?0?1001000??1000?11110011011?????00010?101010100??010?10000000?00?10?00?1??0?00?00???00?0??0?0000000000???00?0100???0??0000010001??????0?00?0?????0000??00?0?000?0100??0???0?00?0?0?0??0010???00--
	Youngina_capensis                         0000--000010000100000001011101020111?00000-0000011111000010?2001011001101100000??0?0?00010100000100000-??001000-01000000000001-00010100100?111000111?1111101111000100101?-10111001100??10000000000010-???1100000?00-01001?100000000?0000???10???0-??001000000100011100-10000?0?000000000000-0?000000000?010000001?00?000001000??0--
	Mesosuchus_browni                         00112200101-00(0 3)010(0 1)11000-10000011111001-11000100110-2010111001?10110111000?0100?011000001001000?100010-?1101011?00010011010001-00010110100?101100?110??101011?000?000??10011111001100101000110010011100?00010000000-010100100000000000000000100?0000000?00000110011100-10011001001000001000-0??00?0-000?010020002000101?101110?00-0
	Rhynchosaurus_articeps                    021122101?1-0030101201-0-1000101111100001101-?-?----20?1?????1?1001011100????11??0?00001100100??100-10-??00?0100110100011?0001-?0011100100?1111101100101010110?000000?011111111001?-0??1000??0010010100??1000100?00-010100100000000000000000000?00??000?0?11011001?10?-?0???00?000??0001000-0?0000?-00??0?0020?0200010?0(0 1)0111??00-?
	Teyumbaita_sulcognathus                   02112210101-0030001201-0-1010102111?00001101-1-?----2011011001210????1?000???1001100-001100100??100-11-??10001001?0000111?0?01-100????0???01????0110?1010101?????????????????????1010??10??????1?????????1000100?00-001???101????000???????00?000000?00?0?21011001?10?-?011110?00000?0?????????000?-0?????????0???00?1110011?0110-?
	Macrocnemus_bassanii                      0011100010110001000111???1000001111?001?11?00?00110-??????????(1 2)?0??001?0?????01?101010?010100000?00011-1110?01110011000-???00?0100111101??0111101111010100-10?00?01001111011111101101?010000?0010110100?00?00?00?00-?20?100000000000???0000000000001?00?00000110?111????0011?0?00?010??0??????000??-00??????21??0001?0??0001??0??-0
	Macrocnemus_fuyuanensis                   00111?001?110001001111-??100000111?000??11?0????11???????????????????????????0???010?0?0101000???00011-1110??1110011100001000??10011110???0111??111??101?0-1000??01001?11010111101101001000000010110100???1?0?0??00-?200?000000000000000??00000000?1?0??000?01?001?1????001??0?000010000??????0000?-000?0?002?00000??0??000????0?-1
	Langobardisaurus_pandoflii_concatenation  1011?00???1?000??0??????????000?111???1?1??????????????????????????????0?????01????0?0?01000200?00001211111?1111001?101????1?????011110300011110????010100-11?00?0100??1111?111111101?0100?1?0011110111???1?0?1???0-?20000??000000?0???1??00000?10??????0?0?0??001??????0??????00???000000000000?0?-00000?00???00001??????0???100?1
	Tanystropheus_longobardicus               00111000001100000011001??10000012111001?10000000100-101???0010010??001?00?1?100??01010001000(0 2)001000011-111001111001?011011110111000-1101000111101111010100-11000011001111011111(0 1)011010000001000-1110111100100010?00-13(0 1)1000000000000?0-1000000011001000?0200001001110???0?1000?001010000000-0?0000?-000000002100000110???0010000001
	Tanytrachelos_ahynis                      0011?000??1?00000?00?01??10??0012???????11?000????0-10???????????????????????????0?0?0?01000000?0000121111101??10011?010?0?111110?0-100???0?????1?11010100-11??0?1100?111111111111101??0001??1??11?0111101?00?????0-??001000000000?00001??00?0?10??1??????0?00?001????????????100?01000000??0?0000?-000?000021?0000??0????0????0??1
	Amotosaurus_rotfeldensis                  00?1??00??1?0???????????????000(0 1)?1??????1?001?0?110-?0??????????0??201???????00????0???0100000???00011-11100?1110011?010?1?001?10011?10?????????1?11010?????0????0100???101?1?1001101??000???0?-101?111?00100?00?00-?20010000?000000?000???0?0?010?1?0???00?0??00?1???????1??0200?0100000?????0000???0000??02?00?00??0?????1???00?1
	Erythrosuchus_africanus                   0001111000101020000111-11101000201100000100??0??????10001?2111210010?112001??0011011100011100001010010-0?000011010000000121001-0000-1001000111100?10010101011?????00011111110120010000100??1000???1??00?0011110101010001?0101?0100000000???01?1?00?0011000000010011101-?1111?0?001000000?00-0??000?-?00?0???20000?01100?001111?01-1
	Euparkeria_capensis                       000111000?1010210001?1-111000002111000001100?000110?10??1?2111210?11?11210?010011011?00011100001010011-010000100?000000??2??1100000-??0????11??00?10???1?0-11?????0001?1111101??01-011100001100-1111100000011101010101011010000111011011000100-?00??01??0000011001?1?0-?1111?0?00?000000??????0000?-000?0??02000000??0??0011?0?0010
	Batrachotomus_kupferzellensis             0001011010101020000111-0-1000002011000001101-0-?--0-101011110121?001?1020?1??00?1001000011100001010011-011000110(0 1)001100112101101000-??0100011???0010010100010?????0001011111012001-01?1001011?0-???110??00121101110200011?110?01110?1121?0?1?0--00?0011?00000010011101-?111100?001000000000-0??000?-000?0???2000??01?00?0011?1??000
	Coelophysis_bauri                         0101-1000?101000010111-0-10001021110000010?1-?-?----10100?(1 2)011?10?0111?20?10100??001100011100001010011-1110001110001001111100?-1100-1001??01----011000-100010001--0001011110012000-01110(0 1)10---0-11100--00012010111020201?11101111111-1-1000001-?00010???00000-?0?1?10????????0?000??0??0??????000??-00??????20???002?0???-011????-?
	Plateosaurus_engelhardti                  0001-1000?101000010111-0-10001021110000010?1-?-?----?0100?1011210001110(1 2)0010100?1001100011000001000011-1110001100001001111100?-1100-1001??01?---011000-100010001--0001011110012?00-01110010---0-11100--00012010111020201001111111111-1-1000011-?0000011000000-10?11100??0010?00001??0??0??????000??-00??????20???001?10??-0111???-?
	Howesia_browni                            ??????1???1??030101211-0-10?000111?10????100???011??2010?????1??011??1?0??????1?1??0?0??100100??100?1(0 1)-?????????????????????????????10010?0???????????????????????000111?0111110?11????100011001001?1?0?????00?????-???00?????000??0000????0??00???0??????01?1??0???????????????01??0?0?000-0???????0????????0?0????????1??????????
	Claudiosaurus_germaini                    0000??00??1000010001100??110000000?1?01?00-000001?1010?0????????1110?1???????00??01011-01000000?000001-0000?01000000000000101110000?200100?101000?11011111011110000001???-1?11?0001010?00000100?00010?00?1??0?00?00-0(1 2)101000000000000000?00000000001?0??000001000101??1?0???00?00?000000000-0?00000-000?0100?000000??????0?0???000?
	Hovasaurus_boulei                         ??????00?????00100001001?111000(1 2)11?1????00-0????11111010??0?000?01?0?1?????00????????0???0000???????01-0000000??0000?00?000000?000??1?0100?01100011111111110111000010?010-1?1110010?1??10000000000(0 1)10?00????0??0??????0?1000000000000001??00?000??00??????0??10001?1??-0????00?000000000000-0?00000000??010000?0000?????00?????????
	Thadeosaurus_colcanapi                    ?????????????00??????????1??0???????????0?-0??0?110-?0???????0010110?1???????????010?????????????????1-00?0?0?????????00000001?0000-100100?1?1?0011111111110011000010???0-1?11?000101??100??100000?10?00???????0??????00100?000000?00?01??00?000?-??????????????01???????????0?000000000000-0?000000000?01000?0010?????????????????
	Acerosodontosaurus_piveteaui              ??????00?01?000?00???????1?10001????????00-???????????????????????????????????0??0?0????10000????00?01-00??????????????0?00001-0000-????????1????????101111011100?010?????1??11?0?1??????????????????????1??0?0???0-??0???????00?0?????????000????????????0?01??01??????????????00000000??????00??00000001?0000???0???????00?????-?
	Coelurosauravus_elivensis                 ??????00??2?00010?00100??1000002000?001?00-0??001?11????????????0??0?0??????????????????1000001??00?01-0010?0?0?0000?00?0??001-110????0200?00??00????11011000110??0?????111?111?000?1??10???0??000000-??01?00?00???-?10??00?0????0?0-??????0?0???-????????0?0?0011?1????0?0??0?00?001000?00-0????000100?01?0???0?????0?????0?????-?
	Weigeltisaurus_jaekeli                    0000--00??210000??00100??1?000020?0??00?00???????????????????????????????????0?????0?0?010000?????00?????1???????????00??0?0?1?11?????02?0???????????1?011?00110?0??????????????00?01??10???????0000000??1??0?????0-??0??0??00?????0??????0000??0???????00000?0111??????0?00?0?00???10???00-0????00?10??0100?????0?0?0???0?0???????
	Rautiania_spp.                            0000--00?0??00????0?100?????0???000??01-00-??????????????????????????????????00?1010?0001000001-1000??????????????????????????????0-?????????????????1101100?????0???????????????????????????????????????1?0??0???0????0????00??????????????????0-????0?000???01110?????0100?????????????????????00?10????00?????????0?????0???????
	Dolabrosaurus_aquatilis                   ????????????????????????????????????????????????????????????????????????????????????????????????????01-????????????????????111??000-??0111??????????????????????????????????????????????00??1001?0000-0???????????????111??????????00?01??????00????????????????????????????????????010011??1?????????????00???10????????????????0?
	CoelophysisDrepanosaur                    ??????00????0001000001-0-110000000010???00?1-?-?----00000000200000?010?011?0100????0?0?1??????????-??1-?01?0?100?101000?????????????????????????????????????????????????????????????????????????????????01??0?001???0???????????????????????????0-??????1?0??1?001010??00-1001??1?????????????????????????????????1??0??0-10???????
	Drepanosaurus_unguicaudatus               ???????????????????????????????????????????????????????????????????????????????????????????????????????????????????????0?001?1?10?0-??0111??????2?1????0???00??0?-1200010-?01110000????100??10?100000-0???????????????111002?00?0??00?01??10?-00????????????????????????????????10120?00111011111?100110101110?1011????????????????
	Hypuronector_limnaios                     ???????????????????????????????????????????????????????????????????????????????????0???0?00000????0-01-???????????????????01?1?100??110110?11???0111??????????????120???0-001111000?????????????????????????????????????1001????00?????????0?1??0??????????????????????????0?1??1?0?0100010-00000???????0??010????0????????????0???
	Icarosaurus_siefkeri                      ??????001010000100011?????00000021100???11000?0?1????????????02111?210???????00??1?0???010000???000011-??10??1000001?000?1?1?1?1000-100????1????1?1?0110?0??1?????100???0?1?1??010?01????????????????????1100?00?00-?011??00000000?????????00???0010?0??0?01001001????1?????10?00?000010??????0??101000?0???1?????00?00?000????00??
	Kuehneosaurus_latus                       0011100010100001000111-??1000000211001??110000001111?010?11?2021111(1 2)?(0 1)10?0???001111010001000001-100011-01?000100001110101(1 2)10110100(0 1)-1001????11000111?1100100??????(0 1)001111010101011001000000010?????110??01000000?00?111111110?0000?0000?1??011?100001?10000100100111001?001100100101001?000?0??00101000?0???2000??0?100?0001?1?0010
	Megalancosaurus_preonensis                000???00??1?00110?00?1-??1??00000???????0????????????????????????????????????00??0?0?0?0100?0???0?00?1-??1?0????000100000??101?100????0111??????2?11???????00??0??120???0??????00??????1001?1??100000?00?1??0?????0-?2??1002?0?0???00?01??10?10?0????0?????0??0001????????00?1?11?120100111111100?0?000?000110?10101??????1????0???
	Vallesaurus_cenensis                      0000--00?01?00??000?????????0000?????????????????????????????????????????????00????0?0?0100000????000????1?0??--???1??000??00??10?????0111?1????2?11????????11?0001?0???????1???0001???10???0??1???00-0?????0?????0-????10020000???????1??10?1??0???????000??0??01?????????0???11?110000010-001000???00?0100????00?0?????01????????
	Boreopricea_funerea                       00111000101?00010001?1-??10?0010111??01?1100????110-????????????????????1????00??01010?010100001?10011-?1101011000010010011010?100??100??0??????0011?10101011??000??????????????0??????10001100???11100??01?0?0??00-010??1?000?????000001000?1?000?0?010000100?0011??????01??0100100000??00-0??0000-00000100???0000?10??0?01???0000
	Colobops_noviportensis                    ???112?01?21001?0002?00??1000???(0 1)11??????????????????0?0??????????????????????1??????????????????????????????????????????????????????????????????????????????????????????????????????????????????????????0?0(0 1)0?0???-????????????????????????0??????????????0?11001?1???????????????????????????????????????????????0101?00110?1????
	Elessaurus_gondwanoccidens                ??????????????????????????????????????????????????????????????????????????????????????????????????????????????????????????????????11110????????????????????????????0?1?1??1?????0?110111010110??001?1????????????????????????????0?0??00000??????????????????????????????????????????????????????????????????0?001????????????????0
	'Jesairosaurus_lehmani'                   00????00??1?00?100000000??11001?111?0???10?0??0010001100?1?????????0?????????00??00000?0100000?00?00???????0?????00??00?????01?10??????????11011??1?101?0??1??????0001?11{0 1}?00??01???????????????????????011?1?0??0??????0?001??0????????????0???00???0???0??000?10??????0?00???????0???00?????00??0?0???????20?????1?0??0000??0100?
	Dinocephalosaurus                         00010010?0??0???00?010{0 1}0-11000101110?1--1??1??1??????????????????????????????00????0?1?00000000?{0 1}??0???111?0??1?0??0?1???0??{0 1}1?10?????????0??????????00100-11100?{0 1}??????11??????1???0??001?00?0-11110?0?0?1?0?0???0-?2??????0???????-?-1??00?0?-00??????00??0???10????????--????0???????????????????????01??????1??110???000??0?0??

;

END;
BEGIN ASSUMPTIONS;
	TYPESET * UNTITLED   =  ord:  1 -  323;

	EXSET * UNTITLED  = ;

	WTSET * UNTITLED  =  1: 1 -  323 ;

END;

BEGIN MESQUITECHARMODELS;
	ProbModelSet * UNTITLED   =  'Mk1 (est.)':  1 -  323;
END;

Begin MESQUITE;
		MESQUITESCRIPTVERSION 2;
		TITLE AUTO;
		tell ProjectCoordinator;
		timeSaved 1566186423204;
		getEmployee #mesquite.minimal.ManageTaxa.ManageTaxa;
		tell It;
			setID 0 7727038123696988010;
		endTell;
		getEmployee #mesquite.charMatrices.ManageCharacters.ManageCharacters;
		tell It;
			setID 0 8112653538950309913;
			mqVersion 304;
			checksumv 0 3 1532675670 null  getNumChars 323 numChars 323 getNumTaxa 60 numTaxa 60   short true   bits 2305843009213693967   states 15   sumSquaresStatesOnly 26433.0 sumSquares -2.305843009213694E19 longCompressibleToShort false usingShortMatrix true   NumFiles 1 NumMatrices 1;
			mqVersion;
		endTell;
		getWindow;
		tell It;
			suppress;
			setResourcesState false false 100;
			setPopoutState 300;
			setExplanationSize 0;
			setAnnotationSize 0;
			setFontIncAnnot 0;
			setFontIncExp 0;
			setSize 1841 990;
			setLocation -9 0;
			setFont SanSerif;
			setFontSize 10;
			getToolPalette;
			tell It;
			endTell;
			desuppress;
		endTell;
		getEmployee  #mesquite.charMatrices.BasicDataWindowCoord.BasicDataWindowCoord;
		tell It;
			showDataWindow #8112653538950309913 #mesquite.charMatrices.BasicDataWindowMaker.BasicDataWindowMaker;
			tell It;
				getWindow;
				tell It;
					getTable;
					tell It;
						rowNamesWidth 350;
					endTell;
					setExplanationSize 30;
					setAnnotationSize 20;
					setFontIncAnnot 0;
					setFontIncExp 0;
					setSize 1741 918;
					setLocation -9 0;
					setFont SanSerif;
					setFontSize 18;
					getToolPalette;
					tell It;
						setTool mesquite.charMatrices.BasicDataWindowMaker.BasicDataWindow.ibeam;
					endTell;
					setActive;
					setTool mesquite.charMatrices.BasicDataWindowMaker.BasicDataWindow.ibeam;
					colorCells  #mesquite.charMatrices.NoColor.NoColor;
					colorRowNames  #mesquite.charMatrices.TaxonGroupColor.TaxonGroupColor;
					colorColumnNames  #mesquite.charMatrices.CharGroupColor.CharGroupColor;
					colorText  #mesquite.charMatrices.NoColor.NoColor;
					setBackground White;
					toggleShowNames on;
					toggleShowTaxonNames on;
					toggleTight off;
					toggleThinRows off;
					toggleShowChanges on;
					toggleSeparateLines off;
					toggleShowStates on;
					toggleAutoWCharNames on;
					toggleAutoTaxonNames off;
					toggleShowDefaultCharNames off;
					toggleConstrainCW on;
					toggleBirdsEye off;
					toggleShowPaleGrid off;
					toggleShowPaleCellColors off;
					toggleShowPaleExcluded off;
					togglePaleInapplicable on;
					toggleShowBoldCellText off;
					toggleAllowAutosize on;
					toggleColorsPanel off;
					toggleDiagonal on;
					setDiagonalHeight 80;
					toggleLinkedScrolling on;
					toggleScrollLinkedTables off;
				endTell;
				showWindow;
				getWindow;
				tell It;
					forceAutosize;
				endTell;
				getEmployee #mesquite.charMatrices.ColorByState.ColorByState;
				tell It;
					setStateLimit 9;
					toggleUniformMaximum on;
				endTell;
				getEmployee #mesquite.charMatrices.ColorCells.ColorCells;
				tell It;
					setColor Red;
					removeColor off;
				endTell;
				getEmployee #mesquite.categ.StateNamesStrip.StateNamesStrip;
				tell It;
					showStrip off;
				endTell;
				getEmployee #mesquite.charMatrices.AnnotPanel.AnnotPanel;
				tell It;
					togglePanel off;
				endTell;
				getEmployee #mesquite.charMatrices.CharReferenceStrip.CharReferenceStrip;
				tell It;
					showStrip off;
				endTell;
				getEmployee #mesquite.charMatrices.QuickKeySelector.QuickKeySelector;
				tell It;
					autotabOff;
				endTell;
				getEmployee #mesquite.charMatrices.SelSummaryStrip.SelSummaryStrip;
				tell It;
					showStrip off;
				endTell;
				getEmployee #mesquite.categ.SmallStateNamesEditor.SmallStateNamesEditor;
				tell It;
					panelOpen true;
				endTell;
			endTell;
		endTell;
		endTell;
end;
